# Supplementary material for: Wireless Micro Soft Actuator without Payloads Using 3D Helical Coils
Source: Micromachines (Basel). 2022 May 20;13(5):799. doi: 10.3390/mi13050799 (PMC9143378; doi:10.3390/mi13050799)
Supplement: Supplementary file 1 [file micromachines-13-00799-s001.zip]

Archive with 2 entries (2 files):
- supplementary .pdf
- Video S1.mp4
